# Supplementary material for: Endoscopic Sinus Surgery Significantly Reduces Eustachian Tube Dysfunction Symptoms in Patients with Chronic Rhinosinusitis: A Systematic Review and Meta-Analysis
Source: Biomedicines. 2024 Oct 29;12(11):2484. doi: 10.3390/biomedicines12112484 (PMC11591992; doi:10.3390/biomedicines12112484)
Supplement: Supplementary file 1 [file biomedicines-12-02484-s001.zip]

Archive with 1 entries (1 files):
- biomedicines-3257893-supplementary.pdf
